# Supplementary material for: Long-range DNA end resection supports homologous recombination by checkpoint activation rather than extensive homology generation
Source: eLife. 2023 Jun 30;12:e84322. doi: 10.7554/eLife.84322 (PMC10400078; doi:10.7554/eLife.84322)
Supplement: Figure 1—source data 1. [file elife-84322-fig1-data1.zip]

Archive with 9 entries (8 files):
- Figure 1- source data.xlsx
- __MACOSX/
- __MACOSX/._Figure 1- source data.xlsx
- Fig1_S2- source data.xlsx
- __MACOSX/._Fig1_S2- source data.xlsx
- Fig1_S3- source data.xlsx
- __MACOSX/._Fig1_S3- source data.xlsx
- Fig1_S1- source data.xlsx
- __MACOSX/._Fig1_S1- source data.xlsx
