# Supplementary material for: Long-range DNA end resection supports homologous recombination by checkpoint activation rather than extensive homology generation
Source: eLife. 2023 Jun 30;12:e84322. doi: 10.7554/eLife.84322 (PMC10400078; doi:10.7554/eLife.84322)
Supplement: Figure 2—source data 1. [file elife-84322-fig2-data1.zip]

Archive with 41 entries (34 files):
- Figure 2- supplement 2/
- Figure 2- supplement 2/Fig2_S2- source data 2.jpg
- __MACOSX/
- __MACOSX/Figure 2- supplement 2/
- __MACOSX/Figure 2- supplement 2/._Fig2_S2- source data 2.jpg
- Figure 2- supplement 2/Fig2_S2- source data 1.jpg
- __MACOSX/Figure 2- supplement 2/._Fig2_S2- source data 1.jpg
- Figure 2- supplement 2/Fig2_S2- source data.pdf
- __MACOSX/Figure 2- supplement 2/._Fig2_S2- source data.pdf
- Figure 2D/
- Figure 2D/Figure 2- source data (Inter exo1 sgs1 blot).jpeg
- __MACOSX/Figure 2D/
- __MACOSX/Figure 2D/._Figure 2- source data (Inter exo1 sgs1 blot).jpeg
- Figure 2D/Figure 2D- source data.pdf
- __MACOSX/Figure 2D/._Figure 2D- source data.pdf
- Figure 2D/Figure 2- source data (Intra exo1 sgs1 Ponceau stain).jpeg
- __MACOSX/Figure 2D/._Figure 2- source data (Intra exo1 sgs1 Ponceau stain).jpeg
- Figure 2D/Figure 2- source data (Intra WT blot).jpeg
- __MACOSX/Figure 2D/._Figure 2- source data (Intra WT blot).jpeg
- Figure 2D/Figure 2- source data (Intra WT Ponceau stain).tiff
- __MACOSX/Figure 2D/._Figure 2- source data (Intra WT Ponceau stain).tiff
- Figure 2D/Figure 2- source data (Inter WT Ponceau stain).jpeg
- __MACOSX/Figure 2D/._Figure 2- source data (Inter WT Ponceau stain).jpeg
- Figure 2D/Figure 2- source data (Intra exo1 sgs1 blot).jpeg
- __MACOSX/Figure 2D/._Figure 2- source data (Intra exo1 sgs1 blot).jpeg
- Figure 2D/Figure 2- source data (Inter WT blot).jpeg
- __MACOSX/Figure 2D/._Figure 2- source data (Inter WT blot).jpeg
- Figure 2D/Figure 2- source data (Inter exo1 sgs1 Ponceau stain).jpeg
- __MACOSX/Figure 2D/._Figure 2- source data (Inter exo1 sgs1 Ponceau stain).jpeg
- Fig2_S1- source data.xlsx
- __MACOSX/._Fig2_S1- source data.xlsx
- Figure 2B/
- Figure 2B/Source data- Figure 2B.pdf
- __MACOSX/Figure 2B/
- __MACOSX/Figure 2B/._Source data- Figure 2B.pdf
- Figure 2B/Source data- Figure 2B (WT).jpeg
- __MACOSX/Figure 2B/._Source data- Figure 2B (WT).jpeg
- Figure 2B/Source data- Figure 2B (exo1 sgs1).jpeg
- __MACOSX/Figure 2B/._Source data- Figure 2B (exo1 sgs1).jpeg
- Figure 2C- source data.xlsx
- __MACOSX/._Figure 2C- source data.xlsx
