# Supplementary material for: Long-range DNA end resection supports homologous recombination by checkpoint activation rather than extensive homology generation
Source: eLife. 2023 Jun 30;12:e84322. doi: 10.7554/eLife.84322 (PMC10400078; doi:10.7554/eLife.84322)
Supplement: Figure 4—source data 1. [file elife-84322-fig4-data1.zip]

Archive with 61 entries (50 files):
- Fig4_S1B-source data.xlsx
- __MACOSX/
- __MACOSX/._Fig4_S1B-source data.xlsx
- Figure 4B/
- Figure 4B/Source data- Figure 4B (- Checkpoint).jpeg
- __MACOSX/Figure 4B/
- __MACOSX/Figure 4B/._Source data- Figure 4B (- Checkpoint).jpeg
- Figure 4B/Source data- Figure 4B.pdf
- __MACOSX/Figure 4B/._Source data- Figure 4B.pdf
- Figure 4B/Source data- Figure 4B (+ Checkpoint.jpeg
- __MACOSX/Figure 4B/._Source data- Figure 4B (+ Checkpoint.jpeg
- Figure 4C/
- Figure 4C/Figure 4C- source data (Inter WT blot).jpeg
- __MACOSX/Figure 4C/
- __MACOSX/Figure 4C/._Figure 4C- source data (Inter WT blot).jpeg
- Figure 4C/.DS_Store
- __MACOSX/Figure 4C/._.DS_Store
- Figure 4C/Figure 4C- source data (Inter exo1 sgs1 + Chkpt blot).jpeg
- __MACOSX/Figure 4C/._Figure 4C- source data (Inter exo1 sgs1 + Chkpt blot).jpeg
- Figure 4C/Figure 4C- source data (Inter WT + Chkpt blot).jpeg
- __MACOSX/Figure 4C/._Figure 4C- source data (Inter WT + Chkpt blot).jpeg
- Figure 4C/Figure 4C- source data (Inter exo1 sgs1 + Chkpt Ponceau stain).jpeg
- __MACOSX/Figure 4C/._Figure 4C- source data (Inter exo1 sgs1 + Chkpt Ponceau stain).jpeg
- Figure 4C/Figure 4C- source data (Inter WT [left], exo1 sgs1 [right] Ponceau stain) .jpeg
- __MACOSX/Figure 4C/._Figure 4C- source data (Inter WT [left], exo1 sgs1 [right] Ponceau stain) .jpeg
- Figure 4C/Figure 4C- source data (Inter exo1 sgs1 blot).jpeg
- __MACOSX/Figure 4C/._Figure 4C- source data (Inter exo1 sgs1 blot).jpeg
- Figure 4C/Figure 4C- source data (Inter WT + Chkpt Ponceau stain).jpeg
- __MACOSX/Figure 4C/._Figure 4C- source data (Inter WT + Chkpt Ponceau stain).jpeg
- Figure 4C/Figure 4C- source data.pdf
- __MACOSX/Figure 4C/._Figure 4C- source data.pdf
- Figure 4D/
- Figure 4D/Source data- Figure 4D.jpeg
- __MACOSX/Figure 4D/
- __MACOSX/Figure 4D/._Source data- Figure 4D.jpeg
- Figure 4D/Source data- Figure 4D.pdf
- __MACOSX/Figure 4D/._Source data- Figure 4D.pdf
- Fig4_S1A- source data.xlsx
- __MACOSX/._Fig4_S1A- source data.xlsx
- Fig4_S1D- source data/
- Fig4_S1D- source data/.DS_Store
- __MACOSX/Fig4_S1D- source data/
- __MACOSX/Fig4_S1D- source data/._.DS_Store
- Fig4_S1D- source data/Fig4_S1D- source data (Inter exo1 sgs1 + chkpt blot).jpg
- __MACOSX/Fig4_S1D- source data/._Fig4_S1D- source data (Inter exo1 sgs1 + chkpt blot).jpg
- Fig4_S1D- source data/Fig4_S1D- source data (Inter WT + Chkpt Ponceau stain).tiff
- __MACOSX/Fig4_S1D- source data/._Fig4_S1D- source data (Inter WT + Chkpt Ponceau stain).tiff
- Fig4_S1D- source data/Fig4_S1D- source data (Inter exo1 sgs1 + chkpt Ponceau stain) .jpg
- __MACOSX/Fig4_S1D- source data/._Fig4_S1D- source data (Inter exo1 sgs1 + chkpt Ponceau stain) .jpg
- Fig4_S1D- source data/Fig4_S1D- source data (Inter WT + Chkpt blot).jpeg
- __MACOSX/Fig4_S1D- source data/._Fig4_S1D- source data (Inter WT + Chkpt blot).jpeg
- Fig4_S1D- source data/Source data- Fig4_S1D.pdf
- __MACOSX/Fig4_S1D- source data/._Source data- Fig4_S1D.pdf
- Fig4_S1C- source data/
- Fig4_S1C- source data/Fig4_S1C- source data.pdf
- __MACOSX/Fig4_S1C- source data/
- __MACOSX/Fig4_S1C- source data/._Fig4_S1C- source data.pdf
- Fig4_S1C- source data/Fig4_S1C- source data.jpeg
- __MACOSX/Fig4_S1C- source data/._Fig4_S1C- source data.jpeg
- Figure 4A- source data.xlsx
- __MACOSX/._Figure 4A- source data.xlsx
