# Supplementary material for: Long-range DNA end resection supports homologous recombination by checkpoint activation rather than extensive homology generation
Source: eLife. 2023 Jun 30;12:e84322. doi: 10.7554/eLife.84322 (PMC10400078; doi:10.7554/eLife.84322)
Supplement: Figure 5—source data 1. [file elife-84322-fig5-data1.zip]

Archive with 25 entries (22 files):
- Figure 5A- source data.xlsx
- __MACOSX/
- __MACOSX/._Figure 5A- source data.xlsx
- Fig5_S1- source data.xlsx
- __MACOSX/._Fig5_S1- source data.xlsx
- Fig5_S2- source data.xlsx
- __MACOSX/._Fig5_S2- source data.xlsx
- Figure 5C/
- Figure 5C/.DS_Store
- __MACOSX/Figure 5C/
- __MACOSX/Figure 5C/._.DS_Store
- Figure 5C/Figure 5C- source data (19kb Ponceau stain).jpeg
- __MACOSX/Figure 5C/._Figure 5C- source data (19kb Ponceau stain).jpeg
- Figure 5C/Figure 5C- source data (54kb Ponceau stain).jpeg
- __MACOSX/Figure 5C/._Figure 5C- source data (54kb Ponceau stain).jpeg
- Figure 5C/Figure 5C- source data (54kb blot).png
- __MACOSX/Figure 5C/._Figure 5C- source data (54kb blot).png
- Figure 5C/Figure 5C- source data.pdf
- __MACOSX/Figure 5C/._Figure 5C- source data.pdf
- Figure 5C/Figure 5C- source data (19kb blot).png
- __MACOSX/Figure 5C/._Figure 5C- source data (19kb blot).png
- Figure 5C/Figure 5C- source data (448kb blot).png
- __MACOSX/Figure 5C/._Figure 5C- source data (448kb blot).png
- Figure 5C/Figure 5C- source data (448kb Ponceau stain).jpeg
- __MACOSX/Figure 5C/._Figure 5C- source data (448kb Ponceau stain).jpeg
